# Supplementary material for: Systems biology approach highlights mechanistic differences between Crohn’s disease and ulcerative colitis
Source: Sci Rep. 2021 Jun 1;11:11519. doi: 10.1038/s41598-021-91124-3 (PMC8169754; doi:10.1038/s41598-021-91124-3)
Supplement: Supplementary file 1 — Supplementary Information. [file 41598_2021_91124_MOESM1_ESM.xlsx]

## Sheet: Sheet1
NodeLabel	Score		Adj p value
	CD	UC	CD	UC
act(p(SFAM:"IFNA Family"))	0.400092	0.404243	5.27326e-32	1.06596e-21
act(p(HGNC:IFNB1))	0.214134	0.21684	1.75054e-24	1.34404e-21
act(p(HGNC:TLR4))	0.268818	0.26294	2.97353e-28	4.27037e-21
act(p(HGNC:TNF))	0.163913	0.407897	3.50992e-19	1.57665e-20
act(p(HGNC:TP53))	-0.277264	0.198123	2.39429e-40	2.43818e-19
act(p(HGNC:TLR3))	0.0906558	0.155085	6.50496e-16	4.44635e-19
act(p(HGNC:JAK3))	0.152041	0.176083	1.26417e-20	2.89415e-18
act(p(HGNC:CCN4))	-0.177383	-0.145348	4.13763e-30	3.52844e-18
act(p(HGNC:TLR9))	0.284742	0.189849	2.98322e-30	3.90516e-18
act(p(SFAM:"PRKC Family"))	-0.053535	0.239737	9.10378e-06	4.42388e-16
act(p(HGNC:STAT1))	0.126736	0.138063	4.7635e-18	1.22207e-15
act(p(SFAM:"MAPK Erk1/2 Family"))	0.229456	-0.111916	1.42652e-31	1.34902e-15
act(p(SFAM:"FGFR Family"))	0.119843	-0.187381	3.39117e-21	2.2915e-15
act(p(HGNC:IFNG))	0.222069	0.181491	4.18208e-25	2.48039e-15
act(p(HGNC:FFAR2))	0.193063	0.266642	0.0209671	3.26301e-15
act(p(SFAM:"JAK Family"))	0.1397	0.157297	2.01179e-19	3.72289e-15
act(p(HGNC:IL2))	0.119193	0.132614	0.0299658	4.53866e-15
act(p(HGNC:TLR2))	0.121259	0.164865	6.62261e-15	1.32394e-14
act(p(SFAM:"RAS Family"))	-0.116275	0.109964	2.0388e-20	3.64064e-14
act(p(HGNC:EGFR))	0.139049	-0.106919	1.43427e-19	2.22112e-13
complex(GOCC:"NF-kappaB complex")	0.141909	0.189896	3.42018e-19	5.68873e-13
act(p(HGNC:MYD88))	0.263759	0.18623	1.00676e-22	6.18036e-13
complex(GOCC:"phosphatidylinositol 3-kinase complex")	0.139328	0.134452	1.78934e-24	7.83289e-13
act(p(HGNC:STAT5B))	0.120038	0.157464	9.92459e-14	8.85842e-13
act(p(HGNC:IL22))	0.0433065	0.171448	5.27968e-05	1.61593e-12
act(p(SFAM:"MEK1/2 Family"))	0.119504	0.142547	1.23096e-16	1.84282e-12
act(p(SFAM:"TNFRSF Family"))	0.125567	0.238846	0.0109265	4.53426e-12
act(p(HGNC:FOXO3))	-0.21493	0.0792962	1.98822e-39	8.67984e-12
act(p(HGNC:KLF4))	-0.0990575	0.162224	0.0251877	1.14205e-11
act(p(HGNC:IL23A))	0.0951966	0.187089	2.14764e-09	5.60052e-11
act(p(HGNC:RAG1))	-0.0851283	0.0813515	0.0109265	3.26098e-10
act(p(HGNC:ADAM17))	-0.088369	-0.109876	4.68192e-12	1.01664e-08
act(p(HGNC:PTPN11))	0.247084	-0.0867261	9.77567e-26	3.09043e-08
act(p(HGNC:CXCL12))	-0.0737564	-0.0537562	4.93726e-11	1.01867e-06
act(p(HGNC:PEBP1))	-0.152955	0.0627381	4.79971e-20	0.0068051
act(p(HGNC:KLF5))	-0.321987	-0.148793	9.49972e-19	0.0068051
act(p(HGNC:PPARG))	-0.127717	-0.103923	4.70923e-17	0.0068051
act(p(HGNC:NOD2))	0.107715	0.128102	0.0251877	0.0068051
a(CHEBI:"3',5'-cyclic AMP")	-0.0758992	0.0870001	2.02732e-13	0.0125126
act(p(HGNC:IL6))	0.218477	0.0773088	5.92477e-26	0.0229295
act(p(HGNC:MYB))	0.0347077	-0.130117	0.00593711	0.0275752
complex(GOCC:"AMP-activated protein kinase complex")	-0.248295	-0.117739	2.76507e-34	0.0362031
act(p(HGNC:CDH11))	-0.263997	0.0360009	3.70747e-36	0.0514072
act(p(HGNC:CDH1))	-0.115555	0.0782278	0.0109265	0.055413
act(p(HGNC:IRF1))	0.150247	0.104125	8.02058e-22	0.059558
act(p(HGNC:FGFR1))	-0.0743242	-0.0348314	1.42358e-11	0.067135
act(p(HGNC:JAK2))	0.0660632	0.0409152	0.0109265	0.067135
act(p(HGNC:PRKCD))	-0.123807	0.0318732	0.00593711	0.0707938
act(p(HGNC:IKBKB))	0.139045	0.0685987	1.26417e-20	0.0743701
act(p(HGNC:MYC))	0.10374	-0.0484627	7.43342e-14	0.0852507
act(p(HGNC:PRKCA))	0.194152	-0.0124675	1.3157e-25	0.103519
act(p(HGNC:MTOR))	0.128209	-0.0100393	2.23916e-18	0.154916
act(p(HGNC:KEAP1))	0.0854182	0.0302853	4.05794e-11	0.198754
act(p(HGNC:AHR))	0.0824663	-0.00973992	0.0209671	0.233966
act(p(HGNC:NR3C1))	0.178268	-0.00662959	6.27569e-22	0.253571
act(p(SFAM:"HDAC Family"))	-0.27819	-0.0413903	5.27326e-32	0.282191
act(p(HGNC:JUN))	0.0474732	0.0169158	0.00593711	0.289471
act(p(SFAM:"AKT Family"))	0.166785	0.0925595	0.0160876	0.325936
act(p(HGNC:IL17A))	0.0628793	0.0103244	0.00593711	0.326525
act(p(HGNC:PTK2))	0.0796586	0.0209285	6.63733e-10	0.327871
act(p(HGNC:IL13))	0.118923	-0.00439734	0.00593711	0.343635
act(p(HGNC:GATA6))	-0.0842714	0.0054294	1.057e-10	0.415778
act(p(HGNC:KDR))	0.197948	0.0174568	2.18466e-25	0.428191
act(p(HGNC:CCL2))	0.128353	0.0276365	2.87486e-20	0.450375
act(p(HGNC:FGF2))	0.0764266	-0.0154043	0.0109265	0.523534
act(p(HGNC:AGER))	0.108127	-0.00272297	5.26515e-15	0.576143
act(p(HGNC:ATOH1))	-0.0859638	-0.0154971	0.0160876	0.595367
act(p(SFAM:"RAR Family"))	0.143854	-0.00288347	1.18551e-21	0.605199
act(p(HGNC:CXCL1))	0.0868413	-0.00704259	3.67721e-10	0.680068
act(p(HGNC:ABCB1))	-0.199366	-0.0329285	1.76332e-21	0.729689
act(p(HGNC:CHRNA7))	-0.207491	-0.0247048	1.73122e-29	0.789635
act(p(SFAM:"SRC Family"))	0.211285	0.0348634	4.18208e-25	0.929322
act(p(SFAM:"NOTCH Family"))	0.300214	0.0356296	4.59283e-47	0.996008
act(p(HGNC:IRF5))	0.0112605	0.229542	0.389646	2.21761e-22
act(p(HGNC:TLR7))	0.072679	0.162618	0.317621	9.83616e-19
act(p(HGNC:CD40))	0.102804	0.206202	0.236988	1.74684e-17
act(p(HGNC:IL1B))	0.0795949	0.236919	0.150593	3.46085e-16
act(p(HGNC:RELA))	0.0665962	0.224563	0.99485	4.42388e-16
act(p(HGNC:IRF3))	-0.0791991	0.170926	0.0603386	1.5722e-15
act(p(HGNC:BCL2))	0.0402298	-0.15677	0.097297	2.72233e-14
act(p(HGNC:MAP2K7))	0.0107319	0.152621	0.937576	3.02585e-12
act(p(HGNC:SYK))	-0.0686634	0.122201	0.0573021	4.73171e-12
act(p(HGNC:RHOA))	0.0202393	-0.137958	0.486349	2.88629e-11
act(p(HGNC:GATA3))	0.104881	0.15725	0.24829	4.0619e-11
act(p(HGNC:PTEN))	-0.0456068	-0.129673	0.284323	9.71495e-11
act(p(HGNC:PIK3CA))	-0.0136262	0.0949453	0.622976	5.87413e-10
a(CHEBI:"calcium(2+)")	0.00124651	0.13716	0.850949	1.02153e-09
act(p(HGNC:EPAS1))	0.0141387	-0.0729476	0.703194	1.05939e-09
act(p(HGNC:CCND1))	0.0981081	-0.0702969	0.319659	1.5706e-07
act(p(HGNC:MAP3K7))	-0.0270521	0.117018	0.335249	2.22417e-07
act(p(HGNC:NFE2L2))	-0.0522189	-0.0935222	0.0503953	1.90062e-05
act(p(HGNC:IL4))	0.0153158	-0.0583445	0.735423	0.0068051
act(p(SFAM:"ADRB Family"))	0.0276642	0.164446	0.99485	0.0068051
a(CHEBI:"reactive oxygen species")	-0.0606824	0.0717881	0.0946717	0.0125126
act(p(HGNC:RBPJ))	0.101193	-0.0380237	0.313514	0.0125126
act(p(HGNC:NLRP3))	-0.0611176	-0.098908	0.097297	0.0179949
complex(GOCC:"IkappaB kinase complex")	-0.038689	0.0608177	0.382577	0.0179949
act(p(SFAM:"MAPK p38 Family"))	0.129777	0.153573	0.176213	0.0229295
act(p(HGNC:RAF1))	-0.0981377	-0.109827	0.124934	0.0275752
act(p(HGNC:CTNNB1))	-0.0359187	-0.0830177	0.439267	0.0275752
act(p(HGNC:MAPK8))	0.00710923	0.0619063	0.335249	0.0321753
act(p(HGNC:PINK1))	-0.0398393	0.0415056	0.433475	0.0321753
act(p(HGNC:HIF1A))	-0.0309415	0.0694253	0.186843	0.0403004
act(p(HGNC:RAC1))	0.0273848	-0.0254754	0.871697	0.0403004
act(p(HGNC:IRF8))	-0.0374055	0.0544244	0.244825	0.0438203
act(p(SFAM:"PPAR Family"))	-0.0394695	-0.081579	0.362455	0.0438203
act(p(HGNC:IL18))	-0.017651	0.0610007	0.431852	0.0707938
act(p(HGNC:VDR))	-7.6841e-05	-0.0658549	0.658333	0.0852507
act(p(HGNC:ARRB2))	0.0306266	-0.093325	0.178012	0.100101
a(CHEBI:resveratrol)	-0.104073	0.0117909	0.0882786	0.105704
act(p(HGNC:CASP1))	-0.0128189	0.0199587	0.791122	0.110243
act(p(HGNC:IGF1R))	0.000946484	-0.0303048	0.811966	0.152732
act(p(HGNC:SIRT1))	-0.0290891	0.0502517	0.105106	0.161719
act(p(HGNC:HCAR2))	-0.0414044	-0.047395	0.221067	0.167214
act(p(HGNC:VHL))	-0.14611	-0.104833	0.0603386	0.169138
act(p(HGNC:SOD2))	-0.000671934	0.0605202	0.475473	0.172021
act(p(HGNC:ILK))	-0.162714	-0.135243	0.199855	0.176718
act(p(SFAM:"MAPK JNK Family"))	0.0750049	-0.00877377	0.293799	0.198715
act(p(HGNC:NR1I3))	-0.0124265	-0.0253537	0.208137	0.198754
act(p(HGNC:CASP8))	-0.0364591	0.00958641	0.597497	0.225811
act(p(HGNC:PYCARD))	0.0116282	0.0180705	0.362455	0.258925
act(p(HGNC:TGFB1))	0.0354976	0.0354732	0.386128	0.258925
complex(GOCC:"interleukin-1 receptor complex")	0.0594304	0.025793	0.0637047	0.265814
act(p(HGNC:HES1))	0.00843878	-0.0503758	0.253204	0.271033
act(p(HGNC:RXRA))	-0.0368415	-0.0073568	0.0503953	0.282961
act(p(HGNC:NR1I2))	-0.0796218	0.0316031	0.147604	0.302951
act(p(HGNC:TNFRSF1B))	0.0484411	0.0418538	0.380741	0.304302
act(p(HGNC:CREB1))	0.0828995	0.0388229	0.0539153	0.306378
act(p(HGNC:NR1H4))	-0.0237171	-0.0434313	0.528263	0.306812
act(p(HGNC:SOD1))	0.0793897	0.064628	0.297351	0.3094
act(p(HGNC:NOTCH1))	0.0571392	0.0397154	0.0882786	0.325936
a(CHEBI:curcumin)	-0.0180074	-0.0514188	0.528263	0.379233
act(p(HGNC:ADAM10))	-0.0439416	-0.0417097	0.597497	0.415231
act(p(HGNC:PPP2CA))	0.0997048	0.0538288	0.0573021	0.415778
act(p(HGNC:TYK2))	0.0472308	0.018337	0.0539153	0.428191
act(p(HGNC:SMAD3))	-0.0363549	-0.00440878	0.102343	0.447378
act(p(HGNC:AKT1))	-0.0708749	-0.0565282	0.556113	0.478023
act(p(HGNC:IDO1))	0.0782378	0.0345406	0.0503953	0.486671
act(p(HGNC:CXCL8))	-0.0136804	0.000439979	0.208137	0.500427
act(p(HGNC:CXCR4))	0.0791308	0.0322507	0.0946717	0.549123
act(p(HGNC:MAPK9))	-0.0897643	-0.0337972	0.102343	0.600895
act(p(HGNC:IL17RC))	0.0968332	0.0626087	0.719402	0.612927
act(p(HGNC:VEGFA))	0.039151	0.0080075	0.380741	0.621658
act(p(HGNC:STAT3))	0.0541727	0.0334949	0.598597	0.667143
act(p(HGNC:XBP1))	-0.0409269	-0.0784683	0.99485	0.669003
act(p(HGNC:MYLK3))	0.0262252	0.0193905	0.667265	0.680964
act(p(HGNC:GSK3B))	-0.0664789	-0.0307099	0.324486	0.706744
act(p(HGNC:NFKBIA))	-0.171756	-0.0635313	0.211577	0.743399
act(p(HGNC:STAT6))	0.0610823	0.0242388	0.365339	0.744919
act(p(HGNC:IL10))	-0.071504	-0.00147729	0.0946717	0.777175
act(p(HGNC:MYOCD))	0.016262	0.025914	0.818881	0.778557
act(p(HGNC:DDIT3))	-0.0209151	-0.0244948	0.991051	0.890587
act(p(HGNC:TGFBR2))	-0.0652525	-0.0355465	0.962189	0.942595
act(p(HGNC:MRTFA))	0.0128106	0.00065508	0.978543	0.955014
act(p(HGNC:TRAF2))	-0.142056	-0.0158403	0.15899	0.991721
